# Supplementary material for: Improving posture-motor dual-task with a supraposture-focus strategy in young and elderly adults
Source: PLoS One. 2017 Feb 2;12(2):e0170687. doi: 10.1371/journal.pone.0170687 (PMC5289460; doi:10.1371/journal.pone.0170687)
Supplement: S1 Dataset — (XLSX) [file pone.0170687.s001.xlsx]

## Sheet: 工作表1
		force error (N)				force RT (ms)				postue error (degree)				Posture ApEn					Force error DTE (%)		Force RT DTE (%)		Posture error DTE (%)		Posture ApEn DTE (%)
	Subject ID	S_FNF	D_PF	S_FWF	D_SF	S_FNF	D_PF	S_FWF	D_SF	S_PWF	D_PF	S_PNF	D_SF	S_PWF	D_PF	S_PNF	D_SF		PF	SF	PF	SF	PF	SF	PF	SF
Young	y1	0.3	0.32	0.26	0.2	396.36	456	373.07	419.66	0.69	0.81	0.79	0.67	0.0292	0.0312	0.0403	0.0382		-8.71	23.14	-15.05	-12.49	-17.15	15.79	6.67	-5.01
	y2	0.31	0.27	0.25	0.19	364	366	308	327.33	0.85	0.89	1.6	1.51	0.0269	0.0288	0.0301	0.0325		12.72	24.64	-0.55	-6.28	-4.29	5.67	7.1	7.89
	y3	0.21	0.19	0.14	0.12	257	320	301	292.57	0.57	0.53	1.87	1.03	0.018	0.0187	0.0255	0.0273		9.92	17.14	-24.51	2.8	6.77	44.86	3.42	7.06
	y4	0.31	0.4	0.14	0.15	392	505	301	329.53	0.68	0.79	0.5	0.28	0.0342	0.0347	0.0255	0.0288		-29.39	-6.73	-28.83	-9.48	-16.18	43.94	1.46	12.61
	y5	0.59	0.74	0.29	0.28	400	432	302	317.1	1.41	1.5	1.55	1.33	0.0186	0.0178	0.0233	0.0277		-25.24	1.94	-8	-5	-6.51	14.08	-4.18	18.96
	y6	0.7	0.7	0.27	0.23	259	276	218	220.78	0.62	0.66	1.85	1.07	0.017	0.0189	0.0253	0.0282		-0.06	14.81	-6.56	-1.28	-6.71	42.23	11.43	11.45
	y7	0.45	0.55	0.27	0.21	212	212	206	205.98	0.81	0.85	1.93	1.06	0.03	0.0295	0.0234	0.025		-21.25	19.52	0	0.01	-5.07	44.91	-1.65	6.8
	y8	0.82	0.87	0.14	0.11	290	308	240	246.27	0.89	0.95	2.51	1.25	0.0227	0.0235	0.0239	0.0249		-6.47	25.44	-6.21	-2.61	-7.21	50.16	3.49	4.16
	y9	0.67	0.64	0.32	0.29	438	498.17	305	311.4	0.67	0.63	1.48	0.87	0.0292	0.0281	0.0319	0.0344		3.85	8.12	-13.74	-2.1	6.46	41.55	-3.86	7.74
	y10	0.31	0.36	0.17	0.15	294.25	250.47	251	242.03	1.23	1.25	1.33	1.25	0.0215	0.0209	0.0183	0.0196		-18.53	11.31	14.88	3.57	-1.29	6.02	-2.53	7.01
	y11	0.47	0.53	0.3	0.3	241	294	235	231.85	0.94	0.9	1.7	1.48	0.029	0.0285	0.0309	0.0316		-13.96	-1.25	-21.99	1.34	4.5	12.75	-2.04	2.34
	y12	0.35	0.39	0.22	0.24	267	273	224.48	232.09	1.33	1.45	2.23	1.84	0.0231	0.0242	0.0289	0.0306		-10.29	-5.87	-2.25	-3.39	-9.22	17.61	4.56	5.9
	y13	0.27	0.27	0.22	0.21	250	265.53	264.7	242.3	1.27	1.26	0.99	0.77	0.0302	0.0296	0.0243	0.0249		-0.6	4.47	-6.21	8.46	0.78	22.43	-1.93	2.64
	y14	0.29	0.36	0.09	0.1	324.27	362.53	262	287.1	1.16	1.14	1.66	1.16	0.0294	0.0283	0.0268	0.027		-21.45	-7.33	-11.8	-9.58	2	30.35	-3.74	0.75
	y15	0.26	0.25	0.25	0.23	291.62	331.17	259	282.65	0.78	0.8	1.12	0.52	0.032	0.032	0.0298	0.0315		6.63	9.03	-13.56	-9.13	-2.31	53.57	0.11	5.46
	y16	1.35	1.31	0.19	0.16	258.18	345.75	307.91	289.5	0.78	0.75	1.27	0.66	0.0303	0.0292	0.0216	0.0219		2.98	11.3	-33.92	5.98	4.02	48.03	-3.65	1.35
	y17	0.19	0.21	0.07	0.06	359.02	364.87	381.76	388.9	0.67	0.74	0.79	0.71	0.0178	0.0166	0.0132	0.013		-12.03	9.79	-1.63	-1.87	-9.82	10.58	-6.74	-1.52
	y18	0.16	0.14	0.1	0.09	255.07	270.1	283.47	268.94	0.72	0.69	0.72	0.67	0.0449	0.05	0.026	0.0327		17.86	16.13	-5.89	5.13	4.11	6.82	11.36	25.77
Older	o1	0.44	0.7	0.15	0.18	368	369.52	307	327	1.16	1.91	2.55	1.56	0.0388	0.0347	0.0355	0.0327		-59.18	-17.86	-0.41	-6.51	-64.91	38.65	-10.56	-7.92
	o2	0.27	0.26	0.15	0.14	437	518	466	508	1.03	1.05	1.68	1.22	0.0255	0.022	0.0199	0.0231		1.53	9.09	-18.54	-9.01	-2.17	27.63	-13.86	16.43
	o3	0.25	0.33	0.18	0.24	421	439	387	373	1.51	1.97	2.61	2.16	0.0205	0.0191	0.0226	0.0211		-35	-33.49	-4.28	3.62	-30.34	17.24	-6.85	-6.97
	o4	0.44	0.45	0.2	0.25	440.04	481.99	414	440.15	2.83	3.31	3.78	4.63	0.0231	0.0212	0.0245	0.0266		-2.04	-21.24	-9.53	-6.32	-17.14	-22.56	-8.47	8.81
	o5	0.19	0.2	0.25	0.23	348	377	334	359	1.41	1.47	1.63	1.35	0.0332	0.0333	0.0252	0.0255		-7.85	8.61	-8.33	-7.49	-4.33	17.17	0.04	1.21
	o6	0.2	0.33	0.19	0.12	556	508	497	451	0.95	1.62	1.91	2.39	0.0252	0.0231	0.0275	0.0245		-64.95	34.68	8.63	9.26	-70.36	-25.22	-8.35	-10.98
	o7	0.24	0.37	0.18	0.23	447	420.43	428	410	1.39	1.49	0.82	0.67	0.027	0.0234	0.0344	0.0361		-54.66	-31.48	5.94	4.21	-6.89	18.46	-13.21	4.93
	o8	0.51	0.89	0.26	0.23	414	448	385	345	2.14	2.42	2.86	3	0.0235	0.0218	0.0232	0.0215		-74.58	11.27	-8.21	10.39	-13.06	-4.87	-7.34	-7.21
	o9	0.52	0.8	0.17	0.25	372	369	411	329	1.7	3.22	2.41	2.79	0.0223	0.019	0.0172	0.0162		-53.27	-46.65	0.81	19.95	-89.53	-15.67	-15.13	-5.85
	o10	0.94	1.77	0.39	0.25	348.18	369.29	294.89	291	1.93	2.11	2.58	2.33	0.0123	0.012	0.0126	0.0132		-89.45	36.58	-6.06	1.32	-9.11	9.81	-2.58	4.15
	o11	0.51	0.75	0.23	0.26	517	456.78	440.45	439	0.85	1.14	1.72	1.18	0.0336	0.0325	0.033	0.0312		-47.85	-10.39	11.65	0.33	-34.06	31.24	-3.37	-5.58
	o12	0.68	0.58	0.23	0.24	555	544	527	475	2.62	2.87	2.2	2.44	0.0165	0.0122	0.0186	0.0156		15.13	-6.9	1.98	9.87	-9.46	-11.02	-25.86	-16.11
	o13	0.41	0.57	0.14	0.11	360	352.86	388	394	1.57	2.17	1.76	2.23	0.0229	0.0218	0.0251	0.0241		-41.66	21.76	1.98	-1.55	-38.04	-26.58	-5.16	-3.84
	o14	0.27	0.29	0.14	0.17	374	358.3	469	455	1.22	1.68	1.92	1.68	0.0236	0.023	0.0219	0.0218		-9.72	-25.38	4.2	2.99	-37.39	12.65	-2.71	-0.03
	o15	0.32	0.42	0.19	0.18	379	376.11	385	380	2.74	3.36	2.37	2.52	0.0234	0.023	0.0207	0.0234		-30.79	1.28	0.76	1.3	-22.6	-6.44	-1.72	13.27
	o16	0.2	0.35	0.23	0.22	431	428	364	360	3.6	4.84	2.72	2.66	0.0224	0.0213	0.024	0.0232		-73.51	7.17	0.7	1.1	-34.56	2.18	-4.69	-3.22
	o17	0.35	0.69	0.22	0.21	585.38	587	544.5	555	1.6	1.76	2.37	2.1	0.0333	0.0319	0.0427	0.0408		-94.74	3.22	-0.28	-1.93	-9.89	11.24	-4.12	-4.43
	o18	0.19	0.37	0.16	0.23	311.31	313.56	288.83	284.79	1.26	1.31	1.57	1.09	0.0307	0.0304	0.0331	0.0366		-93.39	-44.62	-0.72	1.4	-3.77	30.65	-1.01	10.86
